# Supplementary material for: Resilience of Juvenile Freshwater Pearl Mussels to Thermal Stress
Source: Ecol Evol. 2024 Oct 23;14(10):e70456. doi: 10.1002/ece3.70456 (PMC11496771; doi:10.1002/ece3.70456)
Supplement: Supplementary file 1 — Appendix S1. [file ECE3-14-e70456-s003.xlsx]

## Sheet: Sheet1
treatment	box	second exposure	length
Mid	1	High	1.01961
Mid	1	High	1.13725
Mid	1	High	1.01961
Mid	1	High	1.01961
Mid	1	High	1.19608
Mid	1	High	1.03922
Mid	1	High	0.960784
Mid	1	High	1.21569
Mid	1	High	1.09804
Mid	1	High	1.15686
Mid	1	High	1.2549
Mid	1	High	1.07843
Mid	1	High	1.07843
Mid	1	High	1.11765
Mid	1	High	1.21569
Mid	1	High	1.01961
Mid	1	High	1.09804
Mid	1	High	1.11765
Mid	1	High	1.09804
Mid	1	High	1.17647
Mid	1	High	1.01961
Mid	1	High	1.01961
Mid	1	High	1.07843
Mid	1	High	1.03922
Mid	1	High	1.03922
Mid	1	High	1.15686
Mid	1	High	1.05882
Mid	1	High	0.862745
Mid	1	High	0.901961
Mid	1	High	0.980392
High	1	High	1.07843
High	1	High	1.2549
High	1	High	1.19608
High	1	High	1.29412
High	1	High	1.19608
High	1	High	1.13725
High	1	High	1.13725
High	1	High	1.21569
High	1	High	1.21569
High	1	High	1.01961
High	1	High	1.07843
High	1	High	1.21569
High	1	High	0.960784
High	1	High	1.21569
High	1	High	1.17647
High	1	High	1.23529
High	1	High	1.09804
High	1	High	1.05882
High	1	High	1.09804
High	1	High	1.23529
High	1	High	1.23529
High	1	High	1.37255
High	1	High	1.03922
High	1	High	1.09804
High	1	High	1.2549
High	1	High	1.23529
High	1	High	1.23529
High	1	High	1.13725
High	1	High	1.09804
Control	1	High	1
Control	1	High	1.13725
Control	1	High	0.980392
Control	1	High	0.941176
Control	1	High	1.13725
Control	1	High	1.07843
Control	1	High	1.07843
Control	1	High	1.11765
Control	1	High	1.11765
Control	1	High	0.921569
Control	1	High	1.11765
Control	1	High	1.13725
Control	1	High	1.13725
Control	1	High	1.05882
Control	1	High	1.07843
Control	1	High	0.823529
Control	1	High	1.03922
Control	1	High	1.11765
Control	1	High	1.07843
Control	1	High	1.15686
Control	1	High	1
Control	1	High	1.11765
Control	1	High	0.941176
Control	1	High	0.960784
Control	1	High	1.07843
Control	1	High	1.17647
Control	1	High	1.05882
Mid	2	Control	1.07843
Mid	2	Control	1.07843
Mid	2	Control	1.03922
Mid	2	Control	1.03922
Mid	2	Control	1.07843
Mid	2	Control	1.11765
Mid	2	Control	1.11765
Mid	2	Control	0.980392
Mid	2	Control	1
Mid	2	Control	1.05882
Mid	2	Control	1.05882
Mid	2	Control	0.960784
Mid	2	Control	1.03922
Mid	2	Control	0.901961
Mid	2	Control	1.15686
Mid	2	Control	0.960784
Mid	2	Control	0.921569
Mid	2	Control	0.823529
Mid	2	Control	1.01961
Mid	2	Control	0.980392
Mid	2	Control	1.01961
Mid	2	Control	0.980392
Mid	2	Control	1.03922
Mid	2	Control	1.05882
Mid	2	Control	1.07843
Mid	2	Control	1.09804
Mid	2	Control	0.921569
Mid	2	Control	1.11765
Mid	2	Control	0.960784
High	2	Control	1.17647
High	2	Control	1.09804
High	2	Control	1.05882
High	2	Control	1.13725
High	2	Control	1.07843
High	2	Control	1.19608
High	2	Control	1.15686
High	2	Control	1.07843
High	2	Control	1.09804
High	2	Control	1.05882
High	2	Control	1.07843
High	2	Control	1
High	2	Control	1.09804
High	2	Control	1.19608
High	2	Control	1.05882
High	2	Control	1.07843
High	2	Control	1.15686
High	2	Control	1.07843
High	2	Control	1.07843
High	2	Control	1.13725
High	2	Control	1.01961
High	2	Control	1.19608
High	2	Control	1.23529
High	2	Control	1.05882
High	2	Control	1
High	2	Control	1.09804
High	2	Control	1.13725
High	2	Control	1.15686
High	2	Control	1.11765
Control	2	Control	0.843137
Control	2	Control	0.980392
Control	2	Control	0.980392
Control	2	Control	0.960784
Control	2	Control	0.862745
Control	2	Control	0.980392
Control	2	Control	0.980392
Control	2	Control	0.921569
Control	2	Control	0.941176
Control	2	Control	0.941176
Control	2	Control	0.941176
Control	2	Control	0.960784
Control	2	Control	0.921569
Control	2	Control	0.980392
Control	2	Control	0.941176
Control	2	Control	0.921569
Control	2	Control	1.03922
Control	2	Control	0.960784
Control	2	Control	0.901961
Control	2	Control	1.03922
Control	2	Control	1
Control	2	Control	0.764706
Control	2	Control	0.980392
Control	2	Control	1.07843
Control	2	Control	0.882353
Control	2	Control	0.862745
Control	2	Control	0.882353
Control	2	Control	0.901961
Control	2	Control	0.980392
Mid	3	High	0.980392
Mid	3	High	0.960784
Mid	3	High	1.03922
Mid	3	High	0.960784
Mid	3	High	0.901961
Mid	3	High	1.01961
Mid	3	High	1.05882
Mid	3	High	1.05882
Mid	3	High	1.09804
Mid	3	High	0.921569
Mid	3	High	0.941176
Mid	3	High	1.09804
Mid	3	High	1.19608
Mid	3	High	1.03922
Mid	3	High	1.09804
Mid	3	High	1.03922
Mid	3	High	0.980392
Mid	3	High	1
Mid	3	High	1.03922
Mid	3	High	0.921569
Mid	3	High	0.960784
Mid	3	High	1
Mid	3	High	1.03922
Mid	3	High	1.03922
Mid	3	High	0.72549
Mid	3	High	0.901961
Mid	3	High	1.03922
Mid	3	High	1.03922
Mid	3	High	0.960784
High	3	High	1.01961
High	3	High	0.666667
High	3	High	1.11765
High	3	High	0.843137
High	3	High	0.980392
High	3	High	1.15686
High	3	High	1.05882
High	3	High	1.09804
High	3	High	1.01961
High	3	High	1.09804
High	3	High	0.882353
High	3	High	0.921569
High	3	High	1.01961
High	3	High	1.07843
High	3	High	0.941176
High	3	High	1.15686
High	3	High	0.941176
High	3	High	1.17647
High	3	High	0.980392
High	3	High	1.09804
High	3	High	1.05882
High	3	High	1.13725
High	3	High	1.03922
High	3	High	1.03922
High	3	High	0.803922
High	3	High	1.07843
High	3	High	1.05882
High	3	High	1.13725
High	3	High	0.921569
High	3	High	1.19608
Control	3	High	1
Control	3	High	0.980392
Control	3	High	1.01961
Control	3	High	1.01961
Control	3	High	1.07843
Control	3	High	1.01961
Control	3	High	1.03922
Control	3	High	0.843137
Control	3	High	1.09804
Control	3	High	0.960784
Control	3	High	0.960784
Control	3	High	1.03922
Control	3	High	0.941176
Control	3	High	1.05882
Control	3	High	1.03922
Control	3	High	1.01961
Control	3	High	0.980392
Control	3	High	1.13725
Control	3	High	1
Control	3	High	1.03922
Control	3	High	1.07843
Control	3	High	1.09804
Control	3	High	0.960784
Control	3	High	0.980392
Control	3	High	1.01961
Control	3	High	0.980392
Control	3	High	0.980392
Control	3	High	1.05882
Control	3	High	0.980392
Mid	4	Control	1.03922
Mid	4	Control	0.941176
Mid	4	Control	0.941176
Mid	4	Control	0.980392
Mid	4	Control	1.05882
Mid	4	Control	1.05882
Mid	4	Control	1.03922
Mid	4	Control	0.941176
Mid	4	Control	0.843137
Mid	4	Control	0.921569
Mid	4	Control	0.980392
Mid	4	Control	1.03922
Mid	4	Control	0.960784
Mid	4	Control	1
Mid	4	Control	1
Mid	4	Control	0.980392
Mid	4	Control	0.960784
Mid	4	Control	0.980392
Mid	4	Control	0.862745
Mid	4	Control	0.921569
Mid	4	Control	0.882353
Mid	4	Control	1
Mid	4	Control	0.921569
High	4	Control	0.960784
High	4	Control	0.941176
High	4	Control	0.980392
High	4	Control	0.941176
High	4	Control	1.01961
High	4	Control	0.960784
High	4	Control	0.882353
High	4	Control	0.980392
High	4	Control	0.980392
High	4	Control	1.01961
High	4	Control	1
High	4	Control	0.882353
High	4	Control	1.01961
High	4	Control	0.901961
High	4	Control	1.05882
High	4	Control	1.01961
High	4	Control	0.882353
High	4	Control	0.941176
High	4	Control	1.07843
High	4	Control	1.07843
High	4	Control	0.862745
High	4	Control	1.03922
High	4	Control	0.980392
High	4	Control	1
High	4	Control	0.921569
High	4	Control	0.980392
High	4	Control	1.03922
High	4	Control	1
High	4	Control	1.07843
High	4	Control	1
Control	4	Control	0.803922
Control	4	Control	0.882353
Control	4	Control	1.01961
Control	4	Control	1.03922
Control	4	Control	1.07843
Control	4	Control	0.980392
Control	4	Control	1.11765
Control	4	Control	1
Control	4	Control	0.941176
Control	4	Control	0.941176
Control	4	Control	1.03922
Control	4	Control	1.03922
Control	4	Control	1
Control	4	Control	0.803922
Control	4	Control	0.980392
Control	4	Control	0.921569
Control	4	Control	0.960784
Control	4	Control	1.01961
Control	4	Control	1.07843
Control	4	Control	1.03922
Control	4	Control	1.05882
Control	4	Control	1
Control	4	Control	1.03922
Control	4	Control	1.03922
Control	4	Control	1.01961
Control	4	Control	1
Control	4	Control	1.01961
Mid	5	High	0.862745
Mid	5	High	0.921569
Mid	5	High	1.05882
Mid	5	High	0.823529
Mid	5	High	1.09804
Mid	5	High	1
Mid	5	High	1.07843
Mid	5	High	1.07843
Mid	5	High	0.941176
Mid	5	High	0.588235
Mid	5	High	0.941176
Mid	5	High	0.980392
Mid	5	High	1
Mid	5	High	1.03922
Mid	5	High	1.13725
Mid	5	High	0.960784
Mid	5	High	1.13725
Mid	5	High	0.960784
Mid	5	High	1.01961
Mid	5	High	0.960784
Mid	5	High	0.941176
Mid	5	High	0.960784
Mid	5	High	0.980392
Mid	5	High	1
Mid	5	High	1.01961
Mid	5	High	1.13725
Mid	5	High	1.03922
Mid	5	High	0.960784
High	5	High	1.05882
High	5	High	1.17647
High	5	High	1.01961
High	5	High	1.01961
High	5	High	1.11765
High	5	High	1.13725
High	5	High	1.05882
High	5	High	1.11765
High	5	High	1.2549
High	5	High	1.23529
High	5	High	1.07843
High	5	High	1.19608
High	5	High	1.19608
High	5	High	1.17647
High	5	High	1.15686
High	5	High	1.17647
High	5	High	1
High	5	High	1.03922
High	5	High	0.960784
High	5	High	1.03922
High	5	High	1.09804
High	5	High	1.27451
High	5	High	1.11765
High	5	High	1.13725
High	5	High	1.03922
High	5	High	1.07843
High	5	High	1.05882
High	5	High	1.03922
High	5	High	0.764706
High	5	High	1.07843
Control	5	High	1.01961
Control	5	High	0.862745
Control	5	High	0.980392
Control	5	High	1.07843
Control	5	High	0.901961
Control	5	High	1
Control	5	High	1.03922
Control	5	High	1
Control	5	High	0.882353
Control	5	High	0.980392
Control	5	High	0.882353
Control	5	High	1.07843
Control	5	High	1
Control	5	High	1
Control	5	High	1.09804
Control	5	High	0.980392
Control	5	High	1.01961
Control	5	High	1.17647
Control	5	High	0.862745
Control	5	High	0.941176
Control	5	High	1
Control	5	High	1.07843
Control	5	High	1.07843
Control	5	High	1.05882
Control	5	High	0.980392
Control	5	High	1.07843
Control	5	High	1.11765
Control	5	High	1.07843
Control	5	High	1.11765
Control	5	High	1.03922
start	1	NA	0.607843
start	1	NA	0.607843
start	1	NA	0.647059
start	1	NA	0.54902
start	1	NA	0.568627
start	1	NA	0.588235
start	1	NA	0.607843
start	1	NA	0.54902
start	1	NA	0.568627
start	1	NA	0.607843
start	1	NA	0.568627
start	1	NA	0.529412
start	1	NA	0.568627
start	1	NA	0.529412
start	1	NA	0.588235
start	1	NA	0.568627
start	1	NA	0.54902
start	1	NA	0.431373
start	1	NA	0.54902
start	1	NA	0.54902
start	1	knust	#VALUE!
start	1	NA	0.588235
start	1	NA	0.568627
start	1	NA	0.588235
start	1	NA	0.54902
start	1	NA	0.529412
start	1	NA	0.490196
start	1	NA	0.54902
start	1	NA	0.509804
Mid	6	Control	1.03922
Mid	6	Control	0.980392
Mid	6	Control	1.01961
Mid	6	Control	0.941176
Mid	6	Control	0.980392
Mid	6	Control	0.980392
Mid	6	Control	1.05882
Mid	6	Control	1
Mid	6	Control	0.862745
Mid	6	Control	1.09804
Mid	6	Control	0.901961
Mid	6	Control	1
Mid	6	Control	1.01961
Mid	6	Control	0.745098
Mid	6	Control	1.05882
Mid	6	Control	1.07843
Mid	6	Control	1
Mid	6	Control	1.03922
Mid	6	Control	0.980392
Mid	6	Control	0.901961
Mid	6	Control	1.01961
Mid	6	Control	0.921569
Mid	6	Control	0.843137
Mid	6	Control	1.03922
Mid	6	Control	0.882353
Mid	6	Control	1.07843
Mid	6	Control	1.05882
Mid	6	Control	0.882353
High	6	Control	1.11765
High	6	Control	0.921569
High	6	Control	1.13725
High	6	Control	1.01961
High	6	Control	0.941176
High	6	Control	1.03922
High	6	Control	1.01961
High	6	Control	1.09804
High	6	Control	1.07843
High	6	Control	0.941176
High	6	Control	1.15686
High	6	Control	1.07843
High	6	Control	1.11765
High	6	Control	1.01961
High	6	Control	1.05882
High	6	Control	0.980392
High	6	Control	1.01961
High	6	Control	1.13725
High	6	Control	0.980392
High	6	Control	1.01961
High	6	Control	1.07843
High	6	Control	1.03922
High	6	Control	1.01961
High	6	Control	1.11765
High	6	Control	1.07843
High	6	Control	0.980392
High	6	Control	1.07843
Control	6	Control	0.980392
Control	6	Control	0.921569
Control	6	Control	1.07843
Control	6	Control	0.882353
Control	6	Control	0.941176
Control	6	Control	0.803922
Control	6	Control	1.07843
Control	6	Control	0.901961
Control	6	Control	0.803922
Control	6	Control	1.01961
Control	6	Control	0.901961
Control	6	Control	0.980392
Control	6	Control	0.921569
Control	6	Control	1.01961
Control	6	Control	1.03922
Control	6	Control	1.05882
Control	6	Control	0.980392
Control	6	Control	0.960784
Control	6	Control	1
Control	6	Control	0.921569
Control	6	Control	1.05882
Control	6	Control	0.843137
Control	6	Control	0.941176
Control	6	Control	1.01961
Control	6	Control	1.07843
Control	6	Control	0.862745
Control	6	Control	0.882353
Mid	7	High	0.980392
Mid	7	High	0.921569
Mid	7	High	0.901961
Mid	7	High	1
Mid	7	High	1.07843
Mid	7	High	1.07843
Mid	7	High	0.921569
Mid	7	High	1
Mid	7	High	1
Mid	7	High	0.901961
Mid	7	High	1.15686
Mid	7	High	1.03922
Mid	7	High	1.03922
Mid	7	High	1.15686
Mid	7	High	1.07843
Mid	7	High	1.01961
Mid	7	High	0.980392
Mid	7	High	1.07843
Mid	7	High	1.01961
Mid	7	High	1.03922
Mid	7	High	0.882353
Mid	7	High	1.15686
Mid	7	High	1.03922
Mid	7	High	1.03922
Mid	7	High	0.980392
Mid	7	High	1
Mid	7	High	1.11765
Mid	7	High	1.01961
Mid	7	High	1.07843
Mid	7	High	1
High	7	High	1.05882
High	7	High	1.31373
High	7	High	1.23529
High	7	High	1.11765
High	7	High	1
High	7	High	1.15686
High	7	High	1.11765
High	7	High	1.21569
High	7	High	1.21569
High	7	High	1.13725
High	7	High	1.19608
High	7	High	1.15686
High	7	High	1.15686
High	7	High	1.03922
High	7	High	1.17647
High	7	High	1.19608
High	7	High	1.19608
High	7	High	1.15686
High	7	High	1.15686
High	7	High	1.27451
High	7	High	1.13725
High	7	High	1.15686
High	7	High	1.07843
High	7	High	1.19608
High	7	High	1
High	7	High	1.09804
High	7	High	1.13725
High	7	High	1.13725
High	7	High	1.2549
High	7	High	0.980392
Control	7	High	1.03922
Control	7	High	0.960784
Control	7	High	1.01961
Control	7	High	1
Control	7	High	1.01961
Control	7	High	1.01961
Control	7	High	0.882353
Control	7	High	0.588235
Control	7	High	0.980392
Control	7	High	1.05882
Control	7	High	0.980392
Control	7	High	0.941176
Control	7	High	1.09804
Control	7	High	1.03922
Control	7	High	0.941176
Control	7	High	1.13725
Control	7	High	0.843137
Control	7	High	1.03922
Control	7	High	1.03922
Control	7	High	1.11765
Control	7	High	1.07843
Control	7	High	0.843137
Control	7	High	1.01961
Control	7	High	0.901961
Control	7	High	0.941176
Control	7	High	0.960784
Control	7	High	1.07843
Control	7	High	0.803922
Mid	8	Control	1.03922
Mid	8	Control	0.921569
Mid	8	Control	0.921569
Mid	8	Control	0.843137
Mid	8	Control	1.07843
Mid	8	Control	1.01961
Mid	8	Control	1.05882
Mid	8	Control	0.980392
Mid	8	Control	1.07843
Mid	8	Control	0.960784
Mid	8	Control	0.960784
Mid	8	Control	0.862745
Mid	8	Control	0.960784
Mid	8	Control	0.921569
Mid	8	Control	1.13725
Mid	8	Control	0.862745
Mid	8	Control	0.960784
Mid	8	Control	0.960784
Mid	8	Control	1.01961
Mid	8	Control	0.960784
Mid	8	Control	1.11765
Mid	8	Control	1.13725
Mid	8	Control	1.01961
Mid	8	Control	0.843137
Mid	8	Control	0.960784
Mid	8	Control	0.980392
Mid	8	Control	1.03922
Mid	8	Control	0.941176
Mid	8	Control	0.882353
High	8	Control	1.03922
High	8	Control	0.686275
High	8	Control	0.941176
High	8	Control	0.960784
High	8	Control	0.921569
High	8	Control	1.13725
High	8	Control	1.09804
High	8	Control	1.01961
High	8	Control	1.01961
High	8	Control	1.05882
High	8	Control	1.21569
High	8	Control	0.980392
High	8	Control	1.07843
High	8	Control	1.01961
High	8	Control	1.09804
High	8	Control	1.01961
High	8	Control	0.843137
High	8	Control	1
High	8	Control	1
High	8	Control	1
High	8	Control	0.960784
High	8	Control	1.09804
High	8	Control	1.07843
High	8	Control	1.17647
High	8	Control	1.05882
High	8	Control	1.11765
High	8	Control	1.01961
High	8	Control	1
Control	8	Control	0.901961
Control	8	Control	0.921569
Control	8	Control	0.980392
Control	8	Control	0.960784
Control	8	Control	0.921569
Control	8	Control	1.05882
Control	8	Control	0.607843
Control	8	Control	1.03922
Control	8	Control	1.05882
Control	8	Control	1
Control	8	Control	1
Control	8	Control	0.941176
Control	8	Control	1.03922
Control	8	Control	0.980392
Control	8	Control	1.01961
Control	8	Control	1.05882
Control	8	Control	1
Control	8	Control	1.03922
Control	8	Control	0.941176
Control	8	Control	1.05882
Control	8	Control	0.980392
Control	8	Control	0.980392
Control	8	Control	0.901961
Control	8	Control	1.05882
Control	8	Control	0.980392
Control	8	Control	0.980392
Control	8	Control	0.960784
Control	8	Control	1.01961
start	2	NA	0.588235
start	2	NA	0.529412
start	2	NA	0.490196
start	2	NA	0.588235
start	2	NA	0.431373
start	2	NA	0.54902
start	2	NA	0.509804
start	2	NA	0.54902
start	2	NA	0.588235
start	2	NA	0.607843
start	2	NA	0.568627
start	2	NA	0.568627
start	2	NA	0.529412
start	2	NA	0.568627
start	2	NA	0.588235
start	2	NA	0.490196
start	2	NA	0.54902
start	2	NA	0.588235
start	2	NA	0.509804
start	2	NA	0.568627
start	2	NA	0.588235
start	2	NA	0.54902
start	2	NA	0.568627
start	2	NA	0.588235
start	2	NA	0.588235
start	2	NA	0.54902
start	2	NA	0.54902
start	2	NA	0.509804
start	2	NA	0.568627
start	2	NA	0.54902
start	2	NA	0.54902
start	2	NA	0.568627
start	2	NA	0.568627
start	2	NA	0.509804
start	2	NA	0.568627
start	2	NA	0.568627
start	2	NA	0.54902
start	2	NA	0.470588
start	2	NA	0.529412
start	2	NA	0.568627
start	2	NA	0.588235
start	2	NA	0.54902
start	2	NA	0.588235
start	2	NA	0.588235
start	2	NA	0.54902
start	2	NA	0.529412
start	2	NA	0.568627
start	2	NA	0.54902
start	2	NA	0.588235
start	2	NA	0.54902
start	2	NA	0.588235
Mid	9	High	0.980392
Mid	9	High	0.901961
Mid	9	High	1.07843
Mid	9	High	1.01961
Mid	9	High	0.980392
Mid	9	High	0.882353
Mid	9	High	1.07843
Mid	9	High	1.07843
Mid	9	High	1.09804
Mid	9	High	1.01961
Mid	9	High	0.980392
Mid	9	High	1.03922
Mid	9	High	1.05882
Mid	9	High	1.05882
Mid	9	High	1.09804
Mid	9	High	1.01961
Mid	9	High	0.980392
Mid	9	High	1.03922
Mid	9	High	1.05882
Mid	9	High	0.882353
Mid	9	High	1.01961
Mid	9	High	1.07843
Mid	9	High	0.941176
Mid	9	High	1.11765
Mid	9	High	1.19608
Mid	9	High	1.03922
Mid	9	High	1.07843
Mid	9	High	0.921569
Mid	9	High	0.882353
High	9	High	1.15686
High	9	High	0.941176
High	9	High	1
High	9	High	1.07843
High	9	High	1.15686
High	9	High	1.09804
High	9	High	1.05882
High	9	High	1.19608
High	9	High	1.07843
High	9	High	1.01961
High	9	High	1
High	9	High	1.15686
High	9	High	1.15686
High	9	High	0.921569
High	9	High	1.03922
High	9	High	1.01961
High	9	High	0.921569
High	9	High	1.07843
High	9	High	1.03922
High	9	High	0.980392
High	9	High	1.03922
High	9	High	0.980392
High	9	High	1.01961
High	9	High	1.21569
High	9	High	0.941176
Control	9	High	1.03922
Control	9	High	0.921569
Control	9	High	0.901961
Control	9	High	0.960784
Control	9	High	0.941176
Control	9	High	1.01961
Control	9	High	1.07843
Control	9	High	1.05882
Control	9	High	1
Control	9	High	0.980392
Control	9	High	1.05882
Control	9	High	0.921569
Control	9	High	1
Control	9	High	0.960784
Control	9	High	1.05882
Control	9	High	1
Control	9	High	0.784314
Control	9	High	0.980392
Control	9	High	1.05882
Control	9	High	0.921569
Control	9	High	1.03922
Control	9	High	1.07843
Control	9	High	1
Control	9	High	0.960784
Control	9	High	0.960784
Control	9	High	1.07843
Control	9	High	0.882353
Control	9	High	0.882353
Control	9	High	0.901961
Control	9	High	1.09804
Mid	10	Control	0.941176
Mid	10	Control	0.941176
Mid	10	Control	0.941176
Mid	10	Control	1.03922
Mid	10	Control	1
Mid	10	Control	0.960784
Mid	10	Control	0.941176
Mid	10	Control	0.960784
Mid	10	Control	0.921569
Mid	10	Control	1
Mid	10	Control	0.882353
Mid	10	Control	1.03922
Mid	10	Control	1.01961
Mid	10	Control	1.05882
Mid	10	Control	0.921569
Mid	10	Control	0.980392
Mid	10	Control	0.960784
Mid	10	Control	1.07843
Mid	10	Control	0.941176
Mid	10	Control	0.882353
Mid	10	Control	0.862745
Mid	10	Control	0.901961
Mid	10	Control	0.960784
Mid	10	Control	1.03922
Mid	10	Control	1
Mid	10	Control	0.882353
Mid	10	Control	0.686275
High	10	Control	1.09804
High	10	Control	1.17647
High	10	Control	1.11765
High	10	Control	1.11765
High	10	Control	1
High	10	Control	1.09804
High	10	Control	1.13725
High	10	Control	1.05882
High	10	Control	0.784314
High	10	Control	0.980392
High	10	Control	1.17647
High	10	Control	0.941176
High	10	Control	1.07843
High	10	Control	1.07843
High	10	Control	1.01961
High	10	Control	1.11765
High	10	Control	1.09804
High	10	Control	0.980392
High	10	Control	0.941176
High	10	Control	0.941176
High	10	Control	1.13725
High	10	Control	1.13725
High	10	Control	1.17647
High	10	Control	0.882353
High	10	Control	1.09804
High	10	Control	1.17647
High	10	Control	1.05882
High	10	Control	1.09804
High	10	Control	1.05882
High	10	Control	1.07843
Control	10	Control	1.01961
Control	10	Control	1
Control	10	Control	0.980392
Control	10	Control	1.13725
Control	10	Control	0.843137
Control	10	Control	1.11765
Control	10	Control	1.09804
Control	10	Control	0.960784
Control	10	Control	1
Control	10	Control	0.980392
Control	10	Control	0.980392
Control	10	Control	0.980392
Control	10	Control	0.823529
Control	10	Control	1.05882
Control	10	Control	1.13725
Control	10	Control	1.13725
Control	10	Control	1.11765
Control	10	Control	1.07843
Control	10	Control	0.980392
Control	10	Control	1.03922
Control	10	Control	1.09804
Control	10	Control	0.941176
Control	10	Control	0.980392
Control	10	Control	0.980392
Control	10	Control	0.941176
Control	10	Control	0.980392
Control	10	Control	0.941176
Control	10	Control	1.21569
Control	10	Control	0.843137
