# Supplementary material for: Resilience of Juvenile Freshwater Pearl Mussels to Thermal Stress
Source: Ecol Evol. 2024 Oct 23;14(10):e70456. doi: 10.1002/ece3.70456 (PMC11496771; doi:10.1002/ece3.70456)
Supplement: Supplementary file 2 — Appendix S2. [file ECE3-14-e70456-s001.xlsx]

## Sheet: Mortality
Date	Treatment	Boxes	Dead	Living	Temperature
2021-07-16	Control	1	0	30	17
2021-07-16	Control	2	0	30	17
2021-07-16	Control	3	1	29	17
2021-07-16	Control	4	0	30	17
2021-07-16	Control	5	0	30	17
2021-07-16	Control	6	0	30	17
2021-07-16	Control	7	0	29	17
2021-07-16	Control	8	0	31	17
2021-07-16	Control	9	0	30	17
2021-07-16	Control	10	0	30	17
2021-07-16	High	1	0	30	26
2021-07-16	High	2	0	30	26
2021-07-16	High	3	0	30	26
2021-07-16	High	4	0	30	26
2021-07-16	High	5	0	30	26
2021-07-16	High	6	1	29	26
2021-07-16	High	7	0	30	26
2021-07-16	High	8	0	30	26
2021-07-16	High	9	0	30	26
2021-07-16	High	10	1	29	26
2021-07-16	Mid	1	0	30	23
2021-07-16	Mid	2	1	29	23
2021-07-16	Mid	3	0	30	23
2021-07-16	Mid	4	0	30	23
2021-07-16	Mid	5	0	30	23
2021-07-16	Mid	6	1	29	23
2021-07-16	Mid	7	0	30	23
2021-07-16	Mid	8	0	30	23
2021-07-16	Mid	9	0	30	23
2021-07-16	Mid	10	0	30	23
2021-07-19	Control	1	1	29	17
2021-07-19	Control	2	0	30	17
2021-07-19	Control	3	1	29	17
2021-07-19	Control	4	0	30	17
2021-07-19	Control	5	0	30	17
2021-07-19	Control	6	0	30	17
2021-07-19	Control	7	0	29	17
2021-07-19	Control	8	1	30	17
2021-07-19	Control	9	0	30	17
2021-07-19	Control	10	0	29	17
2021-07-19	High	1	0	30	26
2021-07-19	High	2	0	30	26
2021-07-19	High	3	0	30	26
2021-07-19	High	4	0	30	26
2021-07-19	High	5	0	30	26
2021-07-19	High	6	1	29	26
2021-07-19	High	7	0	30	26
2021-07-19	High	8	0	30	26
2021-07-19	High	9	0	28	26
2021-07-19	High	10	1	29	26
2021-07-19	Mid	1	0	30	NA
2021-07-19	Mid	2	1	29	NA
2021-07-19	Mid	3	0	30	NA
2021-07-19	Mid	4	2	28	NA
2021-07-19	Mid	5	0	30	NA
2021-07-19	Mid	6	1	29	NA
2021-07-19	Mid	7	0	30	NA
2021-07-19	Mid	8	0	30	NA
2021-07-19	Mid	9	0	30	NA
2021-07-19	Mid	10	1	29	NA
2021-07-23	Control	1	1	29	17
2021-07-23	Control	2	0	30	17
2021-07-23	Control	3	1	29	17
2021-07-23	Control	4	0	30	17
2021-07-23	Control	5	0	30	17
2021-07-23	Control	6	0	30	17
2021-07-23	Control	7	0	29	17
2021-07-23	Control	8	1	30	17
2021-07-23	Control	9	0	30	17
2021-07-23	Control	10	0	29	17
2021-07-23	High	1	0	30	19
2021-07-23	High	2	0	30	19
2021-07-23	High	3	0	30	19
2021-07-23	High	4	0	30	19
2021-07-23	High	5	0	30	19
2021-07-23	High	6	1	29	19
2021-07-23	High	7	0	30	19
2021-07-23	High	8	2	28	19
2021-07-23	High	9	0	28	19
2021-07-23	High	10	1	29	19
2021-07-23	Mid	1	0	30	19
2021-07-23	Mid	2	1	29	19
2021-07-23	Mid	3	0	30	19
2021-07-23	Mid	4	2	28	19
2021-07-23	Mid	5	0	30	19
2021-07-23	Mid	6	1	29	19
2021-07-23	Mid	7	0	30	19
2021-07-23	Mid	8	0	30	19
2021-07-23	Mid	9	0	30	19
2021-07-23	Mid	10	1	29	19
2021-07-26	Control	1	2	29	17
2021-07-26	Control	2	0	30	17
2021-07-26	Control	3	1	29	17
2021-07-26	Control	4	0	30	17
2021-07-26	Control	5	0	30	17
2021-07-26	Control	6	1	29	17
2021-07-26	Control	7	0	29	17
2021-07-26	Control	8	1	30	17
2021-07-26	Control	9	0	30	17
2021-07-26	Control	10	0	29	17
2021-07-26	High	1	0	30	17
2021-07-26	High	2	0	30	17
2021-07-26	High	3	0	30	17
2021-07-26	High	4	0	30	17
2021-07-26	High	5	0	30	17
2021-07-26	High	6	1	29	17
2021-07-26	High	7	0	30	17
2021-07-26	High	8	2	28	17
2021-07-26	High	9	2	26	17
2021-07-26	High	10	1	29	17
2021-07-26	Mid	1	0	30	17
2021-07-26	Mid	2	1	29	17
2021-07-26	Mid	3	0	30	17
2021-07-26	Mid	4	2	28	17
2021-07-26	Mid	5	0	30	17
2021-07-26	Mid	6	1	29	17
2021-07-26	Mid	7	0	30	17
2021-07-26	Mid	8	0	30	17
2021-07-26	Mid	9	0	30	17
2021-07-26	Mid	10	1	29	17
2021-08-02	Control	1	2	29	17
2021-08-02	Control	2	0	30	17
2021-08-02	Control	3	1	29	17
2021-08-02	Control	4	1	29	17
2021-08-02	Control	5	0	30	17
2021-08-02	Control	6	1	29	17
2021-08-02	Control	7	1	28	17
2021-08-02	Control	8	1	30	17
2021-08-02	Control	9	0	30	17
2021-08-02	Control	10	0	29	17
2021-08-02	High	1	0	30	17
2021-08-02	High	2	0	30	17
2021-08-02	High	3	0	30	17
2021-08-02	High	4	0	30	17
2021-08-02	High	5	0	30	17
2021-08-02	High	6	1	29	17
2021-08-02	High	7	0	30	17
2021-08-02	High	8	2	28	17
2021-08-02	High	9	3	25	17
2021-08-02	High	10	1	29	17
2021-08-02	Mid	1	0	29	17
2021-08-02	Mid	2	1	29	17
2021-08-02	Mid	3	0	30	17
2021-08-02	Mid	4	2	28	17
2021-08-02	Mid	5	0	30	17
2021-08-02	Mid	6	2	28	17
2021-08-02	Mid	7	0	30	17
2021-08-02	Mid	8	0	30	17
2021-08-02	Mid	9	0	30	17
2021-08-02	Mid	10	1	29	17
2021-08-10	Control	1	2	29	19.5
2021-08-10	Control	2	0	30	17
2021-08-10	Control	3	1	29	19.5
2021-08-10	Control	4	1	29	17
2021-08-10	Control	5	0	30	19.5
2021-08-10	Control	6	1	29	17
2021-08-10	Control	7	1	28	19.5
2021-08-10	Control	8	1	30	17
2021-08-10	Control	9	0	30	19.5
2021-08-10	Control	10	0	29	17
2021-08-10	High	1	0	29	19.5
2021-08-10	High	2	0	30	17
2021-08-10	High	3	0	30	19.5
2021-08-10	High	4	0	30	17
2021-08-10	High	5	0	30	19.5
2021-08-10	High	6	1	29	17
2021-08-10	High	7	0	30	19.5
2021-08-10	High	8	2	28	17
2021-08-10	High	9	3	25	19.5
2021-08-10	High	10	1	29	17
2021-08-10	Mid	1	0	29	19.5
2021-08-10	Mid	2	1	29	17
2021-08-10	Mid	3	0	29	19.5
2021-08-10	Mid	4	2	28	17
2021-08-10	Mid	5	0	30	19.5
2021-08-10	Mid	6	2	28	17
2021-08-10	Mid	7	0	30	19.5
2021-08-10	Mid	8	0	30	17
2021-08-10	Mid	9	0	30	19.5
2021-08-10	Mid	10	1	29	17
2021-08-13	Control	1	3	28	28.5
2021-08-13	Control	2	NA	NA	NA
2021-08-13	Control	3	1	29	28.5
2021-08-13	Control	4	NA	NA	NA
2021-08-13	Control	5	0	30	28.5
2021-08-13	Control	6	NA	NA	NA
2021-08-13	Control	7	1	28	28.5
2021-08-13	Control	8	NA	NA	NA
2021-08-13	Control	9	0	30	28.5
2021-08-13	Control	10	NA	NA	NA
2021-08-13	High	1	0	29	28.5
2021-08-13	High	2	NA	NA	NA
2021-08-13	High	3	0	30	28.5
2021-08-13	High	4	NA	NA	NA
2021-08-13	High	5	0	30	28.5
2021-08-13	High	6	NA	NA	NA
2021-08-13	High	7	0	30	28.5
2021-08-13	High	8	NA	NA	NA
2021-08-13	High	9	3	25	28.5
2021-08-13	High	10	NA	NA	NA
2021-08-13	Mid	1	0	29	28.5
2021-08-13	Mid	2	NA	NA	NA
2021-08-13	Mid	3	0	29	28.5
2021-08-13	Mid	4	NA	NA	NA
2021-08-13	Mid	5	0	30	28.5
2021-08-13	Mid	6	NA	NA	NA
2021-08-13	Mid	7	0	30	28.5
2021-08-13	Mid	8	NA	NA	NA
2021-08-13	Mid	9	0	30	28.5
2021-08-13	Mid	10	NA	NA	NA
2021-08-17	Control	1	3	28	27
2021-08-17	Control	2	0	30	17
2021-08-17	Control	3	1	29	27
2021-08-17	Control	4	1	29	17
2021-08-17	Control	5	0	30	27
2021-08-17	Control	6	1	29	17
2021-08-17	Control	7	1	28	27
2021-08-17	Control	8	1	30	17
2021-08-17	Control	9	0	30	27
2021-08-17	Control	10	0	29	17
2021-08-17	High	1	0	29	27
2021-08-17	High	2	0	30	17
2021-08-17	High	3	0	30	27
2021-08-17	High	4	0	30	17
2021-08-17	High	5	0	30	27
2021-08-17	High	6	1	29	17
2021-08-17	High	7	0	30	27
2021-08-17	High	8	2	28	17
2021-08-17	High	9	3	25	27
2021-08-17	High	10	1	29	17
2021-08-17	Mid	1	0	29	27
2021-08-17	Mid	2	1	29	17
2021-08-17	Mid	3	0	29	27
2021-08-17	Mid	4	2	28	17
2021-08-17	Mid	5	0	30	27
2021-08-17	Mid	6	2	28	17
2021-08-17	Mid	7	0	30	27
2021-08-17	Mid	8	1	29	17
2021-08-17	Mid	9	0	30	27
2021-08-17	Mid	10	1	28	17
2021-08-20	Control	1	3	28	18
2021-08-20	Control	2	NA	NA	NA
2021-08-20	Control	3	1	29	18
2021-08-20	Control	4	NA	NA	NA
2021-08-20	Control	5	0	30	18
2021-08-20	Control	6	NA	NA	NA
2021-08-20	Control	7	1	28	18
2021-08-20	Control	8	NA	NA	NA
2021-08-20	Control	9	0	30	18
2021-08-20	Control	10	NA	NA	NA
2021-08-20	High	1	0	29	18
2021-08-20	High	2	NA	NA	NA
2021-08-20	High	3	0	30	18
2021-08-20	High	4	NA	NA	NA
2021-08-20	High	5	0	30	18
2021-08-20	High	6	NA	NA	NA
2021-08-20	High	7	0	30	18
2021-08-20	High	8	NA	NA	NA
2021-08-20	High	9	3	25	18
2021-08-20	High	10	NA	NA	NA
2021-08-20	Mid	1	0	29	18
2021-08-20	Mid	2	NA	NA	NA
2021-08-20	Mid	3	0	29	18
2021-08-20	Mid	4	NA	NA	NA
2021-08-20	Mid	5	0	30	18
2021-08-20	Mid	6	NA	NA	NA
2021-08-20	Mid	7	0	30	18
2021-08-20	Mid	8	NA	NA	NA
2021-08-20	Mid	9	0	30	18
2021-08-20	Mid	10	NA	NA	NA
2021-08-24	Control	1	3	28	17
2021-08-24	Control	2	0	30	17
2021-08-24	Control	3	1	29	17
2021-08-24	Control	4	1	29	17
2021-08-24	Control	5	0	30	17
2021-08-24	Control	6	1	29	17
2021-08-24	Control	7	1	28	17
2021-08-24	Control	8	1	30	17
2021-08-24	Control	9	0	30	17
2021-08-24	Control	10	0	29	17
2021-08-24	High	1	0	29	17
2021-08-24	High	2	0	30	17
2021-08-24	High	3	0	30	17
2021-08-24	High	4	0	30	17
2021-08-24	High	5	0	30	17
2021-08-24	High	6	1	29	17
2021-08-24	High	7	0	30	17
2021-08-24	High	8	2	28	17
2021-08-24	High	9	3	25	17
2021-08-24	High	10	1	29	17
2021-08-24	Mid	1	0	29	17
2021-08-24	Mid	2	1	29	17
2021-08-24	Mid	3	0	29	17
2021-08-24	Mid	4	3	28	17
2021-08-24	Mid	5	0	28	17
2021-08-24	Mid	6	2	28	17
2021-08-24	Mid	7	0	30	17
2021-08-24	Mid	8	1	29	17
2021-08-24	Mid	9	0	30	17
2021-08-24	Mid	10	2	28	17
2021-08-31	Control	1	3	28	17
2021-08-31	Control	2	0	30	17
2021-08-31	Control	3	1	29	17
2021-08-31	Control	4	2	28	17
2021-08-31	Control	5	0	30	17
2021-08-31	Control	6	2	28	17
2021-08-31	Control	7	1	28	17
2021-08-31	Control	8	2	29	17
2021-08-31	Control	9	0	30	17
2021-08-31	Control	10	0	29	17
2021-08-31	High	1	0	29	17
2021-08-31	High	2	0	30	17
2021-08-31	High	3	0	30	17
2021-08-31	High	4	0	30	17
2021-08-31	High	5	0	30	17
2021-08-31	High	6	1	28	17
2021-08-31	High	7	0	30	17
2021-08-31	High	8	2	28	17
2021-08-31	High	9	3	25	17
2021-08-31	High	10	1	29	17
2021-08-31	Mid	1	0	29	17
2021-08-31	Mid	2	1	29	17
2021-08-31	Mid	3	0	29	17
2021-08-31	Mid	4	4	28	17
2021-08-31	Mid	5	0	29	17
2021-08-31	Mid	6	2	28	17
2021-08-31	Mid	7	0	30	17
2021-08-31	Mid	8	1	29	17
2021-08-31	Mid	9	0	30	17
2021-08-31	Mid	10	3	28	17
2021-09-03	Control	1	3	28	17
2021-09-03	Control	2	0	30	17
2021-09-03	Control	3	1	29	17
2021-09-03	Control	4	2	28	17
2021-09-03	Control	5	0	30	17
2021-09-03	Control	6	2	28	17
2021-09-03	Control	7	1	28	17
2021-09-03	Control	8	2	28	17
2021-09-03	Control	9	0	30	17
2021-09-03	Control	10	0	29	17
2021-09-03	High	1	0	29	17
2021-09-03	High	2	0	30	17
2021-09-03	High	3	0	30	17
2021-09-03	High	4	0	30	17
2021-09-03	High	5	0	30	17
2021-09-03	High	6	1	27	17
2021-09-03	High	7	0	30	17
2021-09-03	High	8	2	28	17
2021-09-03	High	9	3	25	17
2021-09-03	High	10	1	29	17
2021-09-03	Mid	1	0	29	17
2021-09-03	Mid	2	1	29	17
2021-09-03	Mid	3	0	29	17
2021-09-03	Mid	4	9	23	17
2021-09-03	Mid	5	0	29	17
2021-09-03	Mid	6	2	28	17
2021-09-03	Mid	7	0	30	17
2021-09-03	Mid	8	1	29	17
2021-09-03	Mid	9	0	29	17
2021-09-03	Mid	10	4	27	17
