# Supplementary material for: Resilience of Juvenile Freshwater Pearl Mussels to Thermal Stress
Source: Ecol Evol. 2024 Oct 23;14(10):e70456. doi: 10.1002/ece3.70456 (PMC11496771; doi:10.1002/ece3.70456)
Supplement: Supplementary file 3 — Appendix S3. [file ECE3-14-e70456-s002.xlsx]

## Sheet: O2 
Date	Feeding	Treatment	Box	O2	Temperature
2021-07-12	before	Control	1	9.92	17.7
2021-07-12	before	Low	1	9.82	17.6
2021-07-12	before	High	1	9.9	17.8
2021-07-14	before	Control	1	9.06	18
2021-07-14	before	Low	1	8.78	21.2
2021-07-14	before	High	1	8.8	21.1
2021-07-16	before	Control	1	10.01	18
2021-07-16	before	Low	1	8.73	22.6
2021-07-16	before	High	1	8.39	25.3
2021-07-16	after	Control	1	9.69	18.2
2021-07-16	after	Low	1	8.8	22.6
2021-07-16	after	High	1	8.16	25.9
2021-07-19	before	Control	1	8.77	19.3
2021-07-19	before	Low	1	8.74	22
2021-07-19	before	High	1	8.12	25.9
2021-07-19	after	Control	1	9.73	18.4
2021-07-19	after	Low	1	8.83	22.2
2021-07-19	after	High	1	8.14	25.6
2021-07-21	before	Control	1	8.71	18.5
2021-07-21	before	Low	1	8.47	22.3
2021-07-21	before	High	1	8.19	24.2
2021-07-23	before	Control	1	9.17	18.2
2021-07-23	before	Low	1	9.05	20
2021-07-23	before	High	1	8.74	19.8
2021-07-23	after	Control	1	9.23	19.8
2021-07-23	after	Low	1	8.93	20.8
2021-07-23	after	High	1	8.91	19.8
2021-07-26	before	Control	1	9.03	17.8
2021-07-26	before	Low	1	8.48	18.8
2021-07-26	before	High	1	8.67	18.6
2021-07-26	after	Control	1	10	16.9
2021-07-26	after	Low	1	9.91	17.4
2021-07-26	after	High	1	9.81	17.5
2021-07-28	before	Control	1	9.55	16.3
2021-07-28	before	Low	1	9.27	16.8
2021-07-28	before	High	1	9.37	17.1
2021-07-30	before	Control	1	9.22	16.1
2021-07-30	before	Low	1	9.24	17.1
2021-07-30	before	High	1	9.29	17.3
2021-07-30	after	Control	1	9.84	16.4
2021-07-30	after	Low	1	9.8	17.2
2021-07-30	after	High	1	9.85	17.1
2021-08-02	before	Control	1	9.23	16.6
2021-08-02	before	Low	1	9.1	16.9
2021-08-02	before	High	1	9.18	17.1
2021-08-02	after	Control	1	9.92	15.9
2021-08-02	after	Low	1	9.87	16.9
2021-08-02	after	High	1	9.65	16.8
2021-08-06	before	Control	1	9.34	16.4
2021-08-06	before	Low	1	9.35	16.6
2021-08-06	before	High	1	9.17	16.7
2021-08-06	after	Control	1	9.7	16.7
2021-08-06	after	Low	1	9.77	17.1
2021-08-06	after	High	1	9.63	17.2
2021-08-10	before	Control	1	8.82	18
2021-08-10	before	Low	1	8.77	18.5
2021-08-10	before	High	1	8.45	18.4
2021-08-10	after	Control	1	9.03	19.3
2021-08-10	after	Low	1	9.04	19.4
2021-08-10	after	High	1	8.97	19.3
2021-08-13	before	Control	1	8.25	24.5
2021-08-13	before	Low	1	8.21	25.1
2021-08-13	before	High	1	8.05	25.4
2021-08-13	after	Control	1	8.02	24.8
2021-08-13	after	Low	1	7.78	25.9
2021-08-13	after	High	1	7.83	26
2021-08-17	before	Control	1	8.4	24.2
2021-08-17	before	Low	1	8.3	24.7
2021-08-17	before	High	1	8.12	25.2
2021-08-17	after	Control	1	8.32	24.1
2021-08-17	after	Low	1	8.4	24.5
2021-08-17	after	High	1	8.2	24.8
2021-08-20	before	Control	1	8.92	17.7
2021-08-20	before	Low	1	9.05	18.1
2021-08-20	before	High	1	8.89	18.2
2021-08-20	after	Control	1	10.01	16.3
2021-08-20	after	Low	1	9.6	17.5
2021-08-20	after	High	1	9.91	16.8
2021-08-24	before	Control	1	9.6	16.1
2021-08-24	before	Low	1	0.42	16.7
2021-08-24	before	High	1	9.51	16.8
2021-08-24	after	Control	1	10.1	16.8
2021-08-24	after	Low	1	0.94	17.1
2021-08-24	after	High	1	10.1	17.2
2021-08-27	before	Control	1	8.52	16.4
2021-08-27	before	Low	1	9.02	16.9
2021-08-27	before	High	1	9.02	16.6
2021-08-27	after	Control	1	10.25	16.2
2021-08-27	after	Low	1	10.25	16.5
2021-08-27	after	High	1	10.13	16.5
2021-08-31	before	Control	1	9.61	16.1
2021-08-31	before	Low	1	9.62	16.8
2021-08-31	before	High	1	9.65	16.6
2021-08-31	after	Control	1	10.14	16.7
2021-08-31	after	Low	1	10.13	17
2021-08-31	after	High	1	10.05	17.2
2021-09-03	before	Control	1	9.26	16.1
2021-09-03	before	Low	1	9.34	16.8
2021-09-03	before	High	1	9.32	16.6
